# Supplementary material for: Clinical Factors Associated with Ventilator-Free Days in Newborns with Persistent Pulmonary Hypertension of the Newborn: A Retrospective Cohort Study in Thailand
Source: J Clin Med. 2026 Jun 5;15(11):4377. doi: 10.3390/jcm15114377 (PMC13257450; doi:10.3390/jcm15114377)
Supplement: Supplementary file 1 [file jcm-15-04377-s001.zip]

Archive with 1 entries (1 files):
- jcm-4316405-supplementary.pdf
